# Supplementary material for: Situation of Self-Reported Anxiety and Depression among Urban Refugees and Asylum Seekers in Thailand, 2019
Source: Int J Environ Res Public Health. 2021 Jul 7;18(14):7269. doi: 10.3390/ijerph18147269 (PMC8307443; doi:10.3390/ijerph18147269)
Supplement: Supplementary file 1 [file ijerph-18-07269-s001.zip]

Archive with 11 entries (8 files):
- Supplementary files/
- Supplementary files/.DS_Store
- __MACOSX/
- __MACOSX/Supplementary files/
- __MACOSX/Supplementary files/._.DS_Store
- Supplementary files/Supplementary file 1.pdf
- __MACOSX/Supplementary files/._Supplementary file 1.pdf
- Supplementary files/Supplementary file 2.pdf
- __MACOSX/Supplementary files/._Supplementary file 2.pdf
- Supplementary files/Supplementary file 3.pdf
- __MACOSX/Supplementary files/._Supplementary file 3.pdf
